# Supplementary material for: Ultrafast syn-eruptive degassing and ascent trigger high-energy basic eruptions
Source: Sci Rep. 2018 Jan 9;8:147. doi: 10.1038/s41598-017-18580-8 (PMC5760692; doi:10.1038/s41598-017-18580-8)
Supplement: Supplementary file 1 — Supplementary Material 1 [file 41598_2017_18580_MOESM1_ESM.xlsx]

## Sheet: SIMS data in plagioclase
Results of SIMS investigation of 7Li/30Si concentration profiles for plagioclase crystals in recent Etna products.
cps=counts per second
7Li/30Si=average intensity ratio over 5 acquisition cycles
σ=st. dev. of the average intensity ratio
XAn=Anorthite mole fraction from SEM-EDS/WDS analyses
*=values corrected for the XAn content of the crystal
24Apr12_P1
SIMS spots	Distance from edge (µm)	SiO2 (wt.%)	7Li (cps)	30Si (cps)	7Li/30Si	σ (7Li/30Si)	XAn	30SiT*	7Li/30SiT*	Li (ppm)
			average over 5 cycles	average over 5 cycles	average over 5 cycles
A1	30	46.37	23	45585.2	0.000504549	1.65332e-05	0.77	86504.5	0.000265882	0.65
A2	50	47.1	27.625	45657.5	0.000605048	1.82484e-05	0.8	86319.3	0.000320033	0.79
A3	90	47.9	22.275	46007.8	0.000484158	1.59675e-05	0.82	85753.2	0.000259757	0.64
A4	110	46.69	13.4	46040.3	0.000291049	1.25551e-05	0.79	87143.7	0.000153769	0.38
A5	130	47.45	48.3	45441.9	0.0010629	2.39494e-05	0.84	85554.6	0.000564552	1.39
A6	150	47.81	42.775	44548	0.0009602	2.33778e-05	0.86	82783.8	0.000516707	1.27
A7	170	46.07	68.775	44178.1	0.00155677	2.96527e-05	0.79	84239.5	0.000816422	1.98
A8	190	46.97	91.35	46239.8	0.00197557	3.24985e-05	0.82	87458.1	0.0010445	2.57
A9	210	48.06	97.95	46037.5	0.00212761	3.42152e-05	0.84	85740.7	0.0011424	2.83
A10	230	47.18	191.675	46659.6	0.00410795	4.6759e-05	0.8	87828.3	0.00218238	5.36
A11	250	47.62	115.625	47040	0.00245801	3.59209e-05	0.84	87774.5	0.0013173	3.24
A12	290	48.87	248.975	49511.6	0.00502862	5.01779e-05	0.85	91327.9	0.00272617	6.79
24Apr12_P3
SIMS spots	Distance from edge (µm)	SiO2 (wt.%)	7Li (cps)	30Si (cps)	7Li/30Si	σ (7Li/30Si)	XAn	30SiT*	7Li/30SiT*	Li (ppm)
			average over 5 cycles	average over 5 cycles	average over 5 cycles
A3	55	48.53	9.275	59744	0.000155246	7.99058e-06	0.759299	109901	8.43941e-05	0.21
A4	80	49.31	19.575	60321.9	0.000324509	1.14063e-05	0.722656	109490	0.000178783	0.44
A5	105	48.69	25.375	65097.2	0.000389801	1.19676e-05	0.783528	120800	0.000210058	0.52
A6	130	47.37	25.025	55525.2	0.000450696	1.42625e-05	0.777868	102828	0.000243368	0.59
A7	155	47.31	35.9	62942.9	0.000570358	1.48293e-05	0.800133	117499	0.000305535	0.75
A8	180	46.05	38.55	61806.2	0.000623724	1.59637e-05	0.845785	117258	0.000328762	0.8
A9	205	47.22	41.325	59687.4	0.000692357	1.71093e-05	0.83474	112799	0.00036636	0.9
23Feb13_P6
SIMS spots	Distance from edge (µm)	SiO2 (wt.%)	7Li (cps)	30Si (cps)	7Li/30Si	σ (7Li/30Si)	XAn	30SiT*	7Li/30SiT*	Li (ppm)
			average over 5 cycles	average over 5 cycles	average over 5 cycles
A1	20	53.31	23.25	62505	0.00037197	1.19806e-05	0.587421	107818	0.000215642	0.53
A2	40	54.96	30.15	58430	0.000516002	1.48244e-05	0.562558	99820.2	0.000302043	0.76
A3	60	54.39	24.1	61129.9	0.000394242	1.25518e-05	0.584589	105331	0.000228804	0.57
A4	80	52.85	37.65	62480.4	0.000602589	1.53925e-05	0.653437	110525	0.000340646	0.87
A5	100	52.99	42.15	56499.9	0.000746019	1.82512e-05	0.610169	98316.2	0.000428719	1.08
A6	120	51.5	148.475	58671.2	0.00253063	3.30727e-05	0.682327	104917	0.00141517	3.55
A7	140	51.94	36.3	58399.2	0.000621584	1.65376e-05	0.6654	103771	0.000349807	0.88
A8	160	52.46	43.4	55006.9	0.000788992	1.88127e-05	0.645089	96998.7	0.000447429	1.13
A9	180	52.28	40.025	59981.5	0.000667289	1.65397e-05	0.635521	105388	0.000379786	0.95
A10	200	51.85	29.925	58674	0.000510021	1.48328e-05	0.658059	103973	0.000287816	0.72
5/6March13_P2
SIMS spots	Distance from edge (µm)	SiO2 (wt.%)	7Li (cps)	30Si (cps)	7Li/30Si	σ (7Li/30Si)	XAn	30SiT*	7Li/30SiT*	Li (ppm)
			average over 5 cycles	average over 5 cycles	average over 5 cycles
A1	30	50.19	4.35	57060.4	7.6235e-05	5.68918e-06	0.700847	102741	4.23395e-05	0.1
A2	50	49.84	9.675	55609.6	0.000173981	9.12686e-06	0.724005	100987	9.58042e-05	0.24
A3	80	43.97	16.325	50304.2	0.000324525	1.25475e-05	0.890641	96941	0.000168401	0.39
A4	105	46.92	17.475	50992.9	0.000342695	1.31148e-05	0.831357	96252.7	0.000181553	0.44
A5	130	45.24	24.575	50231.7	0.000489233	1.53955e-05	0.870684	96132.8	0.000255636	0.6
A6	155	45.58	29.7	49289	0.000602568	1.76723e-05	0.896287	95170.1	0.000312073	0.75
A7	180	45.36	32.225	46881.7	0.000687369	1.93946e-05	0.892912	90416.4	0.000356407	0.85
A8	205	44.58	33.275	47856.5	0.000695308	1.88229e-05	0.882139	91952.7	0.000361871	0.84
A9	230	45.7	40.05	49872.3	0.000803051	1.99622e-05	0.898466	96368.8	0.000415591	1
A10	255	47.73	34.825	51293	0.000678942	1.82419e-05	0.839145	97085.6	0.000358704	0.88
A11	280	43.8	40.775	48919.3	0.000833515	2.05243e-05	0.898404	94525.3	0.000431366	1
A12	300	46.87	41.825	49548.4	0.000844123	2.05327e-05	0.859418	94453.1	0.000442812	1.08
5/6March13_P4
SIMS spots	Distance from edge (µm)	SiO2 (wt.%)	7Li (cps)	30Si (cps)	7Li/30Si	σ (7Li/30Si)	XAn	30SiT*	7Li/30SiT*	Li (ppm)
			average over 5 cycles	average over 5 cycles	average over 5 cycles
A1	30	49.49	22.325	53412.7	0.000417972	1.42555e-05	0.730973	97245.7	0.000229573	0.56
A2	60	47.79	36.925	50807.7	0.00072676	1.88102e-05	0.823403	95633.8	0.000386108	0.95
A3	90	48.5	32.95	50592.6	0.000651281	1.76793e-05	0.795432	94285.4	0.000349471	0.86
A4	120	46.05	38.075	49426.8	0.000770331	1.99568e-05	0.861873	94302.2	0.000403755	0.97
A5	150	47.6	35	48700.7	0.000718675	1.93928e-05	0.83437	92023.9	0.000380336	0.93
A6	180	47.13	42.725	51945.1	0.000822504	1.99637e-05	0.790548	96636.8	0.000442119	1.06
A7	210	47.65	43.15	49857.4	0.000865468	2.10951e-05	0.843291	94506.1	0.000456584	1.12
A8	240	47.11	45.6	48374.9	0.000942638	2.22401e-05	0.848257	91856	0.000496429	1.21
12Apr13_P7
SIMS spots	Distance from edge (µm)	SiO2 (wt.%)	7Li (cps)	30Si (cps)	7Li/30Si	σ (7Li/30Si)	XAn	30SiT*	7Li/30SiT*	Li (ppm)
			average over 5 cycles	average over 5 cycles	average over 5 cycles
A1	20	47.56	9.625	46885.1	0.000205289	1.02644e-05	0.863153	89492.9	0.00010755	0.27
A2	45	46.47	9.825	42494.1	0.000231209	1.14177e-05	0.856392	80919.8	0.000121416	0.3
A3	60	48.13	12.05	46785.8	0.000257557	1.19661e-05	0.796518	87224.9	0.000138149	0.34
A4	85	46.38	14.375	45901.5	0.000313171	1.31201e-05	0.856205	87402.7	0.000164469	0.4
A5	110	45.72	18.15	44813.1	0.000405015	1.48315e-05	0.878452	85994.9	0.000211059	0.51
A6	135	48.1	15.275	45719.6	0.000334102	1.36833e-05	0.795295	85199.8	0.000179284	0.44
A7	160	46.19	17.05	43519	0.000391783	1.48273e-05	0.877824	83493.3	0.000204208	0.5
A8	185	45.95	12.35	34072.6	0.000362462	1.65273e-05	0.88486	65529.7	0.000188464	0.46
A9	210	46.27	13.625	42363.3	0.000321622	1.36861e-05	0.865343	80923.7	0.000168368	0.41
A10	235	46.21	16.375	46178.3	0.000354604	1.36825e-05	0.875419	88521.4	0.000184984	0.45
18Apr13_P7
SIMS spots	Distance from edge (µm)	SiO2 (wt.%)	7Li (cps)	30Si (cps)	7Li/30Si	σ (7Li/30Si)	XAn	30SiT*	7Li/30SiT*	Li (ppm)
			average over 5 cycles	average over 5 cycles	average over 5 cycles
A1	40	48.84	7.975	52021.7	0.000153301	8.5484e-06	0.784911	96583.9	8.25707e-05	0.21
A2	65	49.09	11.35	53796.9	0.000210979	9.69361e-06	0.7695	99327.1	0.000114269	0.29
A3	90	46.65	14.2	49203.9	0.000288595	1.19773e-05	0.842642	93246	0.000152285	0.37
A4	115	46.91	16.775	48965.4	0.000342588	1.31107e-05	0.880286	92869.3	0.00018063	0.44
A5	140	47.25	18.7	49545.9	0.000377428	1.36832e-05	0.86281	94560.3	0.000197757	0.49
A6	165	47.99	16.625	51093.2	0.000325386	1.25368e-05	0.836879	96630.1	0.000172048	0.43
A7	190	48.92	12.6	51862.7	0.000242949	1.08358e-05	0.798713	96765.8	0.000130211	0.33
A8	215	48.4	17.825	48891.9	0.00036458	1.36931e-05	0.803911	91392.4	0.000195038	0.49

## Sheet: SIMS data in matrix glasses
Results of SIMS investigations of the 7Li/30Si concentration for matrix glasses of selected recent Etna products. Glass data have been collected close to the edge of plagioclase crystals investigated for this study.
cps=counts per second
7Li/30Si=average intensity ratio over 5 acquisition cycles
σ=st. dev. of the average intensity ratio
SIMS spots	SiO2 (wt.%)	7Li (cps)	30Si (cps)	7Li/30Si	σ (7Li/30Si)	Li (ppm)
		average over 5 cycles	average over 5 cycles	average over 5 cycles
24April 12_Plagioclase 3
Glass_spot 1	53.12	227.65	71848.1	0.00316849	3.30704e-05	5.557
Glass_spot 2	51.67	277.7	66935.4	0.00414878	3.93438e-05	7.276
Glass_spot 3	52.92	400.45	74752	0.00535705	4.21949e-05	9.395
12April 13_Plagioclase 7
Glass_spot 1	46.96	13.1	45673.4	0.000286819	1.25448e-05	0.503
Glass_spot 2	47.67	37.875	47317.2	0.000800448	2.05243e-05	1.404
Glass_spot 3	47.72	23.725	43665.5	0.000543335	1.76741e-05	0.953
Glass_spot 4	48.79	11.3	44584.8	0.000253449	1.19875e-05	0.444
18April 13_Plagioclase 7
Glass_spot 1	55.09	735.938	69659.2	0.0105648	6.15825e-05	18.528
Glass_spot 2	56.61	677.237	59254.5	0.0114293	6.95622e-05	20.045
Glass_spot 4	50.22	112.175	43863.7	0.00255736	3.82035e-05	4.485
5/6 March13_Plagioclase 2
Glass_spot 1	58.27	938.55	59704.9	0.0157198	8.09683e-05	27.569
Glass_spot 2	50.77	631.237	63954.4	0.00987011	6.21515e-05	17.31
Glass_spot 4	52.65	23	58250.2	0.000394848	1.31236e-05	0.692
5/6 March13_Plagioclase 4
Glass_spot 1	53.55	212.2	61589.7	0.00344538	3.76358e-05	6.042
Glass_spot 2	57.18	792.362	59205.1	0.0133834	7.52643e-05	23.472
Glass_spot 3	56.83	664.962	53807	0.0123583	7.58352e-05	21.674
Glass_spot 4	54.14	741.288	62917.8	0.0117818	6.84228e-05	20.663
Glass_spot 5	56.99	585.438	58904.8	0.00993871	6.50036e-05	17.43
Glass_spot 6	56.94	554.688	59988.8	0.00924653	6.21529e-05	16.216
Glass_spot 7	56.56	1015.12	61630	0.0164713	8.15382e-05	28.887
