# Supplementary material for: Ultrafast syn-eruptive degassing and ascent trigger high-energy basic eruptions
Source: Sci Rep. 2018 Jan 9;8:147. doi: 10.1038/s41598-017-18580-8 (PMC5760692; doi:10.1038/s41598-017-18580-8)
Supplement: Supplementary file 2 — Supplementary Material 2 [file 41598_2017_18580_MOESM2_ESM.xlsx]

## Sheet: Li diffusion modelling
Lithium diffusion modelling for plagioclase crystals in products of recent paroxysmal eruptions at Mt. Etna.
24Apr12_Plagioclase 1
D0 (m2/s)	2.51189e-05
Q (J/mol)	151000
R (J/mol*K)	8.314
T (K)	1333
D (m2/s)	3.03902e-11									CX=C0=0,00015; t=0 ; x<0
ΔC=[(Cx-C0)/(Cs-C0)]		C0=initial concentration at the time t=0; Cs=concentration at the surface								Cx=Cs=0,0022; t >0 ; x=0
t (s)	Li/Si	ΔC	Xcorr	Xcorr(m)	Z	erf(z)	f(z)
60	0.000265882	0.0552659	-210	-0.00021	-2.45893	0.999494	0.000506196
	0.000320033	0.0819592	-170	-0.00017	-1.99056	0.995124	0.00487646
	0.000259757	0.0522466	-150	-0.00015	-1.75638	0.987005	0.0129953
	0.000153769	0	-120	-0.00012	-1.4051	0.953091	0.0469094
	0.000564552	0.202494	-100	-0.0001	-1.17092	0.902264	0.0977357
	0.000516707	0.17891	-80	-8e-05	-0.936736	0.814744	0.185256
	0.000816422	0.326653	-60	-6e-05	-0.702552	0.679562	0.320438
	0.0010445	0.439083	-40	-4e-05	-0.468368	0.492268	0.507732
	0.0011424	0.487342	-20	-2e-05	-0.234184	0.259496	0.740504
	0.00218238	1	0	0	0	0	1
	0.0013173	0.573557	40	4e-05
	0.00272617	1.26806	70	7e-05
24Apr12_Plagioclase 3										CX=C0=0,0004; t=0 ; x>0
										Cx=Cs=0,00008; t >0 ; x=0
t (s)	Li/Si	1-ΔC	Xcorr	Xcorr(m)	Z	erf(z)	f(z)
82	8.43941e-05	0	0	0	0	0	0
	0.000178783	0.334751	25	2.5e-05	0.250401	0.276751	0.276751
	0.000210058	0.44567	50	5e-05	0.500802	0.521204	0.521204
	0.000243368	0.563805	75	7.5e-05	0.751203	0.711928	0.711928
	0.000305535	0.78428	100	0.0001	1.0016	0.843366	0.843366
	0.000328762	0.866657	125	0.000125	1.25201	0.923373	0.923373
	0.00036636	1	150	0.00015	1.50241	0.96639	0.96639
23Feb13_Plagioclase 6										CX=C0=0,00021; t=0 ; x<0
										Cx=Cs=0,0014; t >0 ; x=0
t (s)	7Li/30Si	ΔCnorm	Xcorr	Xcorr(m)	Z	erf(-z)	f(z)
10	0.000215642	0	-100	-0.0001	-2.86816	0.99995	4.98803e-05
	0.000302043	0.0720296	-80	-8e-05	-2.29453	0.998825	0.00117471
	0.000228804	0.0109726	-60	-6e-05	-1.72089	0.985055	0.0149449
	0.000340646	0.104212	-40	-4e-05	-1.14726	0.895298	0.104702
	0.000428719	0.177635	-20	-2e-05	-0.573631	0.582771	0.417229
	0.00141517	1	0	0	0	0	1
	0.000349807	0.111849	20	2e-05
	0.000447429	0.193232	40	4e-05
	0.000379786	0.136841	80	8e-05
	0.000287816	0.060169	100	0.0001
5/6Mar13_Plagioclase 2
										CX=C0=0,00041; t=0 ; x>0
t (s)	7Li/30Si	ΔCnorm	Xcorr	Xcorr(m)	Z	erf(z)	f(z)			Cx=Cs=0,00004; t >0 ; x=0
183	4.23395e-05	0	0	0	0	0	0
	9.58042e-05	0.14324	20	2e-05	0.134093	0.150406	0.150406
	0.000168401	0.33774	50	5e-05	0.335234	0.364566	0.364566
	0.000181553	0.372976	75	7.5e-05	0.50285	0.523001	0.523001
	0.000255636	0.571455	100	0.0001	0.670467	0.656964	0.656964
	0.000312073	0.722658	125	0.000125	0.838084	0.764073	0.764073
	0.000356407	0.841436	150	0.00015	1.0057	0.845054	0.845054
	0.000361871	0.856075	175	0.000175	1.17332	0.902949	0.902949
	0.000415591	1	200	0.0002	1.34093	0.942088	0.942088
	0.000358704	0.847591	225	0.000225	1.50855	0.967109	0.967109
	0.000431366	1.04226	250	0.00025	1.67617	0.982234	0.982234
	0.000442812	1.07293	270	0.00027	1.81026	0.989536	0.989536
5/6Mar13_Plagioclase 4										CX=C0=0,0005; t=0 ; x>0
										Cx=Cs=0,00023; t >0 ; x=0
t (s)	7Li/30Si	ΔCnorm	Xcorr	Xcorr(m)	Z	erf(z)	f(z)
170	0.000496429	1	210	0.00021	1.46082	0.961164	0.961164
	0.000456584	0.850689	180	0.00018	1.25213	0.923404	0.923404
	0.000442119	0.796484	150	0.00015	1.04345	0.859963	0.859963
	0.000380336	0.56496	120	0.00012	0.834756	0.762208	0.762208
	0.000403755	0.65272	90	9e-05	0.626067	0.624055	0.624055
	0.000349471	0.449298	60	6e-05	0.417378	0.444985	0.444985
	0.000386108	0.586591	30	3e-05	0.208689	0.232106	0.232106
	0.000229573	0	0	0	0	0	0
12Apr13_Plagioclase 7										CX=C0=0,00011; t=0 ; x<0
										Cx=Cs=0,00021; t >0 ; x=0
t (s)	7Li/30Si	ΔCnorm	Xcorr	Xcorr(m)	Z	erf(z)	f(z)
38	0.000184984	0.748085	125	0.000125	1.83917	0.990704	0.00929592
	0.000168368	0.587566	100	0.0001	1.47133	0.962546	0.037454
	0.000188464	0.781711	75	7.5e-05	1.1035	0.881378	0.118622
	0.000204208	0.933813	50	5e-05	0.735667	0.701841	0.298159
	0.000179284	0.693025	25	2.5e-05	0.367833	0.397072	0.602928
	0.000211059	1	0	0	0	0	1
	0.000164469	0.549889	-25	-2.5e-05	-0.367833	0.397072	0.602928
	0.000138149	0.29561	-50	-5e-05	-0.735667	0.701841	0.298159
	0.000121416	0.13396	-65	-6.5e-05	-0.956367	0.823787	0.176213
	0.00010755	0	-90	-9e-05	-1.3242	0.93889	0.0611095
18Apr13_Plagioclase 7										CX=C0=0,0002; t=0 ; x>0
										Cx=Cs=0,00008; t >0 ; x=0
t (s)	7Li/30Si	ΔCnorm	Xcorr	Xcorr(m)	Z	erf(z)	f(z)
48	0.000195038	0.976394	175	0.000175	2.29098	0.998804	0.998804
	0.000130211	0.413595	150	0.00015	1.96369	0.994515	0.994515
	0.000172048	0.776802	125	0.000125	1.63641	0.979345	0.979345
	0.000197757	1	100	0.0001	1.30913	0.935886	0.935886
	0.00018063	0.85131	75	7.5e-05	0.981847	0.835028	0.835028
	0.000152285	0.605232	50	5e-05	0.654564	0.645395	0.645395
	0.000114269	0.275191	25	2.5e-05	0.327282	0.356526	0.356526
	8.25707e-05	0	0	0	0	0	0
